# Supplementary material for: Metabolic environment-driven remodeling of mitochondrial ribosomes regulates translation and biogenesis
Source: Mol Cell. Author manuscript; Available in PMC 2025 Dec 22. (PMC12721022; doi:10.1016/j.molcel.2025.10.012)
Supplement: 6 [file NIHMS2120915-supplement-6.xlsx]

## Sheet: Figure 1G
	YPD					YPG
control	ERY	CAP			control	ERY	CAP
242	246	123			314	196	189
control	ERY	CAP			control	ERY	CAP
194	167	286			175	100	146

## Sheet: Figure 2D
YPD	YPG
142	136

## Sheet: Figure 2I
MRP	Systematic name	ZY#	n (21D)	n (21G)
uL3m	YGR220C	ZY1951	194	151
uL4m	YML025C	ZY2901	124	145
uL13m	YOR150W	ZY1942	237	187
uL15m	YNL284C	ZY1961	150	219
bL17m	YJL063C	ZY1916	82	153
bL21m	YJL096W	ZY1917	263	62
uL22m	YNL177C	ZY1604	381	125
uL23m	YDR405W	ZY1923	216	100
bL27m	YNL005C	ZY1960	223	286
bL31m	YBR122C	ZY1937	194	177
bL32m	YCR003W	ZY1597	229	136
bL33m	YML009C	ZY1925	203	192
bL35m	YNL122C	ZY1927	462	272
bL36m	YPL183W-A	ZY5816	235	37
mL38	YDR322W	ZY1954	132	197
mL40	YDR462W	ZY1947	203	218
mL41	YBR282W	ZY1596	190	167
mL43	YPR100W	ZY2905	192	251
mL49	YCR071C	ZY1598	226	184
mL50	YKR006C	ZY1914	161	248
mL53	YMR225C	ZY1950	254	122
mL54	YBR268W	ZY1943	199	155
mL57	YLR312W-A	ZY1919	222	125
mL58	YKR085C	ZY1920	115	155
mL59	YGR076C	ZY1930	254	137
mL60	YKL138C	ZY1946	163	288
mL61	YKL167C	ZY1940	303	62
mL67	YDR296W	ZY2899	152	188
uS2m	YHL004W	ZY1905	186	104
uS4m	YNL137C	ZY1911	189	161
uS5m	YBR251W	ZY1952	378	102
uS7m	YJR113C	ZY1603	191	163
uS10m	YDR041W	ZY1941	258	177
uS11m	YNL306W	ZY2903	252	320
uS13m	YNL081C	ZY1926	188	131
uS15m	YDR337W	ZY1921	185	175
bS16m	YPL013C	ZY2898	189	168
uS17m	YMR188C	ZY2902	212	178
mS23	YIL093C	ZY1953	315	105
mS26	YOR158W	ZY1962	237	105
mS29	YGL129C	ZY1929	153	79
mS33	YGR215W	ZY1948	109	179
mS35	YDR175C	ZY1922	145	106
YMR31	YMR31	ZY5815	220	206
mS38	YLR204W	ZY1949	121	149
mS37	YDL045W-A	ZY1933	143	138
RSM22	YKL155C	ZY1607	194	169
mS41	YHR059W	ZY1944	194	167
mS42	YJR101W	ZY1918	237	89
mS44	YGR084C	ZY1956	182	110
mS45	YGR165W	ZY1957	223	178
mS46	YDR494W	ZY5700	503	287
mS47	YDR036C	ZY1907	235	261

## Sheet: Figure 3B
WT	D-mitoribosome+G
294	316

## Sheet: Figure 3F
WT	D-mitoribosome+G
183	174

## Sheet: Figure 3G
WT				D-mitoribosome+G
bud scar=(0-2)	bud.scar=(7-9)	bud scar=(13-15)		bud scar=(0-2)	bud.scar=(7-9)	bud scar=(13-15)
1433	1999	676		1312	3041	246

## Sheet: Figure 3H
WT	D-mitoribosome+G
105	81

## Sheet: Figure S1N
		Control (YPD)				ERY (YPD)				CAP (YPD)
	Cycle 0	Cycle 1	Cycle 2		Cycle 0	Cycle 1	Cycle 2		Cycle 0	Cycle 1	Cycle 2
cell number	272	218	225		272	174	244		272	220	196
		Control (YPG)				ERY (YPG)				CAP (YPG)
	Cycle 0	Cycle 1	Cycle 2		Cycle 0	Cycle 1	Cycle 2		Cycle 0	Cycle 1	Cycle 2
cell number	272	218	225		272	174	244		272	220	196

## Sheet: Figure S1R
	CAP				CAP				ERY				ERY
WT_ctrl	3hr	6hr		D-mitoribosome+G_ctrl	3hr	6hr		WT_ctrl	3hr	6hr		D-mitoribosome+G_ctrl	3hr	6hr
394	689	776		394	315	590		516	363	307		536	351	351

## Sheet: Figure S2D
MRP	Systematic name	ZY#	n (D)	n (G)
uL3m	YGR220C	ZY1951	194	151
uL4m	YML025C	ZY2901	124	145
uL13m	YOR150W	ZY1942	237	187
uL15m	YNL284C	ZY1961	150	219
bL17m	YJL063C	ZY1916	82	153
bL21m	YJL096W	ZY1917	263	62
uL22m	YNL177C	ZY1604	381	125
uL23m	YDR405W	ZY1923	216	100
bL27m	YNL005C	ZY1960	223	286
bL31m	YBR122C	ZY1937	194	177
bL32m	YCR003W	ZY1597	229	136
bL33m	YML009C	ZY1925	203	192
bL35m	YNL122C	ZY1927	462	272
bL36m	YPL183W-A	ZY5816	235	37
mL38	YDR322W	ZY1954	132	197
mL40	YDR462W	ZY1947	203	218
mL41	YBR282W	ZY1596	190	167
mL43	YPR100W	ZY2905	192	251
mL49	YCR071C	ZY1598	226	184
mL50	YKR006C	ZY1914	161	248
mL53	YMR225C	ZY1950	254	122
mL54	YBR268W	ZY1943	199	155
mL57	YLR312W-A	ZY1919	222	125
mL58	YKR085C	ZY1920	115	155
mL59	YGR076C	ZY1930	254	137
mL60	YKL138C	ZY1946	163	288
mL61	YKL167C	ZY1940	303	62
mL67	YDR296W	ZY2899	152	188
uS2m	YHL004W	ZY1905	186	104
uS4m	YNL137C	ZY1911	189	161
uS5m	YBR251W	ZY1952	378	102
uS7m	YJR113C	ZY1603	191	163
uS10m	YDR041W	ZY1941	258	177
uS11m	YNL306W	ZY2903	252	320
uS13m	YNL081C	ZY1926	188	131
uS15m	YDR337W	ZY1921	185	175
bS16m	YPL013C	ZY2898	189	168
uS17m	YMR188C	ZY2902	212	178
mS23	YIL093C	ZY1953	315	105
mS26	YOR158W	ZY1962	237	105
mS29	YGL129C	ZY1929	153	79
mS33	YGR215W	ZY1948	109	179
mS35	YDR175C	ZY1922	145	106
YMR31	YMR31	ZY5815	220	206
mS38	YLR204W	ZY1949	121	149
mS37	YDL045W-A	ZY1933	143	138
RSM22	YKL155C	ZY1607	194	169
mS41	YHR059W	ZY1944	194	167
mS42	YJR101W	ZY1918	237	89
mS44	YGR084C	ZY1956	182	110
mS45	YGR165W	ZY1957	223	178
mS46	YDR494W	ZY5700	503	287
mS47	YDR036C	ZY1907	235	261

[truncated: 9 more sheets: Figure S2K, Figure S2N, Figure S2P, Figure S3A, Figure S3G, Figure S3H, Figure S3M, Figure S3O, Figure S3Q]
